# Supplementary material for: A Survey of Trunk Disease Pathogens within Citrus Trees in Iran
Source: Plants (Basel). 2020 Jun 16;9(6):754. doi: 10.3390/plants9060754 (PMC7355864; doi:10.3390/plants9060754)
Supplement: Supplementary file 1 [file plants-09-00754-s001.zip]

Archive with 2 entries (2 files):
- Dataset S1.docx
- Dataset S2.xlsx
