# Supplementary material for: A Survey of Trunk Disease Pathogens within Citrus Trees in Iran
Source: Plants (Basel). 2020 Jun 16;9(6):754. doi: 10.3390/plants9060754 (PMC7355864; doi:10.3390/plants9060754)
Supplement: Supplementary file 1 [file plants-09-00754-s001.zip › Dataset S2.xlsx]

## Sheet: Hoja1
Fungi	Lesion
LT	55
NH	34
DV	41
PR	30
PM	22
PI	21
PF	19
PRU	5
PIT	12
CAD	39
SW	5
Col	18
Con	5
LT	58
NH	37
DV	37
PR	29
PM	24
PI	28
PF	18
PRU	6
PIT	11
CAD	36
SW	9
Col	22
Con	4
LT	59
NH	33
DV	40
PR	38
PM	22
PI	20
PF	21
PRU	7
PIT	10
CAD	28
SW	5
Col	21
Con	4
LT	55
NH	36
DV	34
PR	33
PM	27
PI	25
PF	17
PRU	5
PIT	8
CAD	25
SW	6
Col	21
Con	3
LT	57
NH	32
DV	38
PR	41
PM	25
PI	21
PF	23
PRU	7
PIT	8
CAD	29
SW	6
Col	19
Con	3
LT	62
NH	31
DV	39
PR	35
PM	30
PI	29
PF	19
PRU	6
PIT	9
CAD	21
SW	7
Col	22
Con	3
